# Supplementary material for: Latent class models for Echinococcus multilocularis diagnosis in foxes in Switzerland in the absence of a gold standard
Source: Parasit Vectors. 2017 Dec 19;10:612. doi: 10.1186/s13071-017-2562-1 (PMC5737983; doi:10.1186/s13071-017-2562-1)
Supplement: Supplementary file 1 — Original data file. (XLS 74 kb) [file 13071_2017_2562_MOESM1_ESM.xls]

## Sheet: Data_orig
ID	Necropsy	Number_Em	PCR	pa_ELISA	ma-ELISA	Sex	Age	Cestodes
1	0	0	0	0.505	-0.114	Male	Young	No
2	1	4	1	0.173	0.072	Male	Young	Yes
3	0	0	0	0.052	0.011	Female	Adult	No
4	0	0	0	0.18	0.381	Female	Adult	No
5	0	0	0	0.359	-0.095	Male	Young	Yes
6	1	100	0	0.977	2.632	Female	Young	No
7	0	0	0	0.314	-0.005	Female	Adult	No
8	1	50	0	0.06	-0.009	Male	Young	Yes
9	0	0	0	0.199	0.074	Female	Adult	No
10	1	100000	1	1.163	2.18	Male	Adult	No
11	1	3	0	0.28	0.011	Male	Adult	Yes
12	0	0	0	0.212	0.189	Male	Young	No
13	1	100000	1	0.767	2.208	Male	Young	Yes
14	1	11	1	0.756	0.124	Male	Adult	No
15	1	1000	1	0.444	0.402	Male	Young	No
16	1	130	0	0.194	0.029	Female	Adult	No
17	0	0	0	0.136	0.015	Male	Young	No
18	0	0	0	0.167	-0.008	Female	Young	No
19	1	295	1	0.272	0.353	Male	Young	Yes
20	1	817	0	0.181	0.252	Male	Young	Yes
21	1	5000	1	0.362	1.314	Male	Adult	Yes
22	1	3000	0	0.356	0.033	Male	Adult	Yes
23	1	2000	1	0.528	0.217	Male	Young	Yes
24	0	0	0	0.125	0.001	Male	Adult	Yes
25	0	0	0	0.257	0.085	Female	Adult	Yes
26	1	305	1	0.287	0.476	Male	Adult	Yes
27	0	0	0	0.115	0.028	Male	Adult	No
28	0	0	0	0.132	0.043	Female	Adult	No
29	0	0	0	0.262	1.035	Male	Adult	Yes
30	1	264	1	0.313	0.062	Male	Adult	Yes
31	0	0	0	0.275	-0.014	Female	Adult	Yes
32	1	493	1	0.466	0.124	Male	Adult	Yes
33	1	3000	1	0.499	0.884	Female	Young	Yes
34	1	298	1	0.375	0.544	Female	Young	No
35	1	268	1	0.551	0.961	Female	Adult	Yes
36	1	22	0	0.609	-0.002	Male	Adult	Yes
37	1	3000	0	0.104	0.033	Female	Young	Yes
38	1	28	1	0.292	0.055	Female	Adult	Yes
39	1	3	0	0.322	0.667	Male	Adult	Yes
40	1	2	0	0.169	0.306	Female	Adult	No
41	1	57	0	0.234	0.043	Female	Young	Yes
42	1	2000	1	0.224	1.115	Female	Young	Yes
43	0	0	0	0.564	-0.017	Male	Adult	Yes
44	1	303	1	-0.044	0.028	Female	Young	Yes
45	1	17	0	0.713	0.512	Male	Adult	Yes
46	1	1	0	0.254	0.013	Female	Adult	No
47	0	0	0	0.161	0.014	Female	Adult	Yes
48	0	0	0	0.437	0.155	Female	Adult	No
49	0	0	0	-0.064	0.245	Female	Adult	No
50	0	0	0	0.541	0.811	Male	Adult	Yes
51	0	0	0	0.178	-0.008	Male	Adult	Yes
52	1	17	0	0.652	0.48	Female	Adult	No
53	1	11	1	0.147	0.001	Female	Adult	Yes
54	1	100000	1	1.128	2.592	Male	Young	Yes
55	1	7	0	0.203	0.071	Female	Adult	No
56	1	5	0	0.497	0.031	Female	Adult	Yes
57	1	2	0	0.061	0.031	Male	Adult	Yes
58	0	0	0	1.074	1.534	Male	Young	No
59	1	59	1	0.214	0.08	Female	Young	Yes
60	0	0	0	0.236	-0.064	Female	Young	No
61	0	0	0	0.161	-0.081	Male	Adult	Yes
62	1	357	0	0.174	0.204	Female	Adult	Yes
63	0	0	0	0.18	0.109	Male	Young	Yes
64	0	0	0	0.133	0.013	Female	Young	Yes
65	1	12	1	0.393	0.344	Male	Adult	Yes
66	0	0	0	0.152	-0.021	Female	Adult	Yes
67	0	0	0	0.327	0.209	Female	Adult	Yes
68	0	0	0	0.147	0.042	Female	Young	No
69	1	1	0	0.06	0.027	Female	Adult	Yes
70	0	0	0	0.11	0.23	Female	Young	No
71	0	0	0	0.1	0.08	Female	Young	No
72	1	192	0	0.077	0.133	Female	Young	Yes
73	1	13	1	0.037	0.007	Female	Young	Yes
74	1	199	1	0.358	0.764	Female	Young	Yes
75	1	2000	1	0.715	1.503	Male	Adult	Yes
76	0	0	0	0.105	0.145	Male	Young	Yes
77	1	30	0	0.062	0.57	Female	Young	Yes
78	1	210	1	0.674	0.807	Male	Adult	No
79	1	237	1	0.282	1.19	Male	Young	Yes
80	1	214	1	0.662	1.237	Male	Adult	Yes
81	1	8	1	0.124	0.045	Female	Young	Yes
82	1	22	1	-0.01	-0.016	Female	Young	No
83	1	220	0	0.334	0.869	Male	Young	Yes
84	0	0	0	0.164	0.042	Male	Adult	No
85	1	7	1	0.527	0.341	Male	Young	Yes
86	0	0	0	0.033	0.051	Female	Adult	No
87	0	0	0	0.053	0.061	Female	Adult	Yes
88	0	0	0	0.073	0.185	Female	Adult	No
89	1	5000	1	0.107	0.503	Female	Adult	Yes
90	1	8	0	0.031	0.032	Male	Adult	Yes
91	0	0	0	0.694	1.48	Female	Adult	Yes
92	0	0	0	0.072	-0.051	Female	Adult	No
93	1	279	0	0.343	0.742	Male	Adult	Yes
94	0	0	0	0.204	1.1	Female	Adult	Yes
95	0	0	0	0.012	0.017	Male	Young	Yes
96	0	0	0	0.037	0.094	Female	Adult	Yes
97	0	0	0	0.004	0.02	Male	Adult	Yes
98	1	100000	1	0.482	1.923	Female	Adult	Yes
99	1	9	1	0.242	0.913	Male	Adult	Yes
100	0	0	0	0.004	-0.164	Male	Young	Yes
101	0	0	0	-0.048	0.004	Male	Adult	Yes
102	0	0	0	-0.458	0.019	Male	Young	Yes
103	0	0	0	0.027	-0.024	Male	Adult	Yes
104	0	0	0	-0.218	-0.048	Male	Adult	Yes
105	1	3	0	0.537	0.59	Male	Adult	Yes
106	1	84	0	0.185	0.026	Female	Adult	Yes
107	0	0	0	0.367	0.104	Male	Adult	Yes
108	0	0	0	0.207	0.024	Male	Adult	Yes
109	0	0	0	0.084	-0.022	Female	Adult	No
110	0	0	0	0.209	0.083	Female	Adult	No
111	1	3000	1	0.651	0.463	Female	Young	Yes
112	1	200	1	0.503	0.308	Female	Young	No
113	0	0	0	0.465	-0.002	Female	Adult	Yes
114	1	8	0	-0.126	0	Female	Adult	Yes
115	1	5000	1	0.88	1.362	Male	Adult	No
116	1	2	0	0.194	0.155	Female	Adult	Yes
117	1	4	0	-0.024	0.021	Male	Young	No
118	0	0	0	0.126	0.591	Male	Young	Yes
119	1	100	1	0.287	0.249	Male	Adult	Yes
120	0	0	0	0.533	0.691	Male	Young	No
121	1	110	1	0.265	0.118	Female	Young	No
122	0	0	0	0.222	0.022	Male	Young	No
123	0	0	1	0.976	0.209	Male	Young	No
124	0	0	0	0.133	-0.005	Male	Young	No
125	1	8	1	0.554	0.536	Female	Young	No
126	0	0	0	0.404	0.207	Male	Young	No
127	1	5000	1	0.422	0.109	Female	Young	No
128	0	0	0	0.153	-0.284	Female	Young	No
129	0	0	0	0.587	0.079	Female	Adult	No
130	1	49	1	0.235	0.013	Male	Young	No
131	0	0	0	0.185	-0.023	Female	Young	No
132	1	270	1	0.325	0.068	Female	Young	No
133	0	0	0	0.213	0.11	Male	Adult	No
134	1	52	1	0.38	0.712	Male	Adult	Yes
135	0	0	1	0.233	0.315	Male	Adult	No
136	1	1100	1	0.098	0.04	Female	Young	No
137	1	1	0	0.308	0.008	Female	Young	Yes
138	0	0	0	0.184	0.024	Male	Adult	Yes
139	1	10	1	0.217	0.107	Female	Young	Yes
140	1	20	0	0.156	0.135	Male	Adult	No
141	1	210	0	0.232	0.064	Female	Young	No
142	0	0	0	0.299	0.125	Male	Adult	No
143	0	0	0	0.659	0.145	Male	Adult	No
144	1	23	0	0.174	0.22	Male	Young	Yes
145	0	0	0	0.302	0.146	Male	Young	No
146	1	1100	1	0.228	0.231	Female	Young	Yes
147	0	0	1	0.094	0.002	Male	Adult	No
148	0	0	0	0.548	0.062	Female	Adult	No
149	1	48	0	0.178	0.108	Male	Young	No
150	0	0	0	0.289	0.138	Male	Young	Yes
151	1	2000	1	0.027	0.037	Male	Young	Yes
152	0	0	0	0.053	0.036	Male	Adult	No
153	0	0	0	0.026	0.089	Female	Young	Yes
154	0	0	0	0.247	-0.017	Male	Adult	No
155	1	2	1	0.171	0.105	Male	Adult	No
156	1	1	0	0.237	0.107	Female	Adult	No
157	1	1100	1	1.192	1.91	Female	Adult	No
158	1	1250	1	0.946	0.832	Male	Young	Yes
159	1	185	0	0.411	0.366	Male	Young	No
160	1	15	0	0.172	0.001	Male	Young	No
161	1	22	0	1.093	2.017	Male	Young	No
162	1	36	0	0.23	0.079	Female	Adult	No
163	0	0	0	0.209	0.002	Female	Adult	No
164	1	3	0	0.296	0.178	Male	Adult	Yes
165	0	0	0	0.336	0.098	Female	Young	Yes
166	0	0	0	0.288	0.213	Female	Adult	No
167	1	124	1	0.134	0.215	Female	Young	No
168	0	0	1	0.198	0.096	Male	Adult	Yes
169	0	0	0	0.235	-0.101	Female	Adult	Yes
170	0	0	1	0.208	0.013	Female	Young	Yes
171	1	2	1	0.38	0.142	Male	Adult	No
172	1	6	0	0.375	0.146	Male	Adult	No
173	0	0	0	0.035	0.086	Male	Adult	No
174	1	248	1	0.14	-0.082	Male	Adult	Yes
175	1	3	0	0.182	0.077	Male	Adult	No
176	0	0	1	0.172	0.03	Female	Adult	Yes
177	1	2	1	0.447	0.028	Male	Adult	Yes
178	0	0	1	0.14	0.107	Female	Adult	Yes
179	0	0	1	0.273	0.034	Male	Adult	No
180	1	3000	1	0.379	1.615	Female	Adult	No
181	0	0	1	-0.033	0.049	Male	Adult	Yes
182	1	2	0	0.193	0.193	Male	Adult	Yes
183	0	0	0	0.181	0	Female	Young	Yes
184	1	4	1	0.128	-0.007	Female	Young	No
185	1	3400	1	0.204	0.441	Male	Adult	No
186	1	42	1	0.178	1.562	Male	Young	No
187	1	40	0	0.51	0.108	Male	Adult	No
188	1	10000	1	0.926	0.182	Male	Adult	No
189	0	0	0	0.568	0.055	Male	Adult	Yes
190	0	0	0	0.281	-0.021	Male	Young	No
191	0	0	1	0.15	0.047	Female	Young	No
192	1	15	1	0.426	0.093	Male	Young	No
193	1	100	1	0.253	0.025	Male	Young	No
194	0	0	0	0.196	0.003	Male	Adult	Yes
195	0	0	0	0.32	0.013	Male	Young	No
196	0	0	0	0.242	1.016	Male	Adult	No
197	1	21	0	0.097	0.027	Female	Adult	No
198	1	37	1	0.575	1.532	Male	Adult	No
199	1	124	1	0.298	0.099	Female	Young	No
200	1	314500	0	0.232	1.173	Male	Adult	No
201	1	1000	1	0.018	0.684	Male	Adult	No
202	1	11	0	0.184	-0.017	Male	Young	No
203	0	0	0	0.255	0.001	Male	Adult	No
204	1	72	1	1.286	1.79	Male	Young	Yes
205	1	159	1	1.019	0.966	Male	Adult	No
206	1	2750	0	0.443	1.249	Female	Young	No
207	0	0	0	0.188	0.096	Male	Adult	No
208	1	1200	1	1.171	0.52	Female	Young	No
209	1	1150	1	0.249	0.734	Male	Adult	Yes
210	0	0	1	0.329	0.192	Female	Young	No
211	1	7	1	0.305	0.426	Female	Young	No
212	0	0	0	0.225	0.008	Female	Adult	No
213	1	3700	1	0.411	-0.024	Male	Adult	No
214	1	17	0	0.04	0.714	Male	Adult	Yes
215	0	0	0	0.48	-0.036	Female	Young	No
216	1	18	1	-0.036	0.008	Female	Young	No
217	0	0	1	0.208	0.258	Male	Adult	Yes
218	1	133	1	0.192	0.336	Female	Young	No
219	0	0	0	0.526	2.233	Male	Adult	Yes
220	1	41	1	0.815	2.134	Male	Adult	Yes
221	0	0	0	-0.126	-0.041	Female	Adult	Yes
222	1	117	1	0.546	2.026	Male	Adult	No
223	1	151	1	0.317	0.058	Male	Adult	Yes
224	0	0	0	0.079	-0.06	Male	Adult	No
225	1	21	1	0.218	0.644	Male	Adult	Yes
226	0	0	0	0.174	-0.015	Female	Adult	No
227	1	19	0	0.044	-0.2	Male	Young	Yes
228	0	0	0	-0.075	-0.02	Male	Adult	No
229	0	0	0	0.135	0.117	Male	Young	No
230	1	2500	1	0.26	0.713	Female	Young	Yes
231	1	53	1	-0.09	-0.012	Male	Adult	Yes
232	1	11	0	0.093	0.545	Female	Young	Yes
233	1	76	1	0.003	0.009	Male	Adult	Yes
234	0	0	0	0.109	0.075	Female	Young	Yes
235	0	0	0	0.124	0.053	Female	Adult	No
236	0	0	0	0.164	-0.067	Male	Adult	Yes
237	0	0	0	0.229	0.05	Male	Adult	No
238	1	24	0	0.115	0.139	Female	Adult	Yes
239	0	0	0	0.632	0.056	Female	Adult	No
240	0	0	0	0.452	0.117	Female	Young	Yes
241	1	26	0	0.625	1.508	Male	Young	Yes
242	0	0	0	0.436	0.07	Female	Young	No
243	1	19	0	0.222	0.228	Male	Young	Yes
244	1	18	0	0.179	-0.008	Female	Adult	Yes
245	1	23	0	0.112	0.024	Female	Young	Yes
246	1	2	0	0.305	0.127	Male	Young	Yes
247	0	0	0	0.101	-0.027	Female	Adult	Yes
248	1	39	1	1.189	1.886	Male	Young	Yes
249	1	6200	1	0.154	-0.004	Female	Young	Yes
250	1	42	0	0.514	1.392	Male	Adult	Yes
251	0	0	0	0.065	0.816	Female	Adult	Yes
252	1	4000	0	0.541	1.084	Female	Adult	No
253	0	0	0	0.154	-0.013	Male	Adult	Yes
254	0	0	0	0.057	0.104	Male	Adult	No
255	1	31	1	0.037	0.117	Female	Young	Yes
256	1	136	1	0.165	0.857	Male	Adult	Yes
257	1	3466	0	0.059	0.163	Female	Young	No
258	1	4666	1	0.101	0.12	Male	Young	Yes
259	0	0	0	-0.42	-0.08	Male	Young	No
260	0	0	0	-0.051	-0.038	Female	Adult	No
261	0	0	0	0.039	0.513	Male	Adult	Yes
262	0	0	0	-0.139	-0.055	Male	Young	Yes
263	1	6257	0	0.093	0.911	Male	Adult	No
264	1	29	0	0.149	0.071	Female	Young	No
265	1	4000	1	1.059	0.498	Female	Adult	Yes
266	1	52200	1	0.277	0.716	Male	Young	No
267	1	33	0	0.175	-0.14	Female	Adult	No
268	1	1	0	0.099	0.016	Female	Adult	No
269	0	0	0	0.133	0.056	Female	Adult	No
270	1	16	0	0.163	-0.017	Female	Adult	Yes
271	0	0	0	0.355	-0.232	Male	Adult	No
272	0	0	0	0.276	0.033	Male	Adult	No
273	0	0	0	0.167	0.125	Female	Young	No
274	0	0	0	0.361	0.154	Male	Adult	No
275	0	0	0	0.134	0.083	Female	Young	No
276	0	0	0	0.142	0.168	Female	Young	No
277	1	6850	0	0.145	0.16	Male	Young	No
278	1	4	1	-0.022	0.011	Male	Adult	Yes
279	1	1350	0	0.335	1.132	Female	Young	No
280	0	0	0	0.127	0.065	Male	Adult	Yes
281	0	0	0	0.111	1.154	Female	Adult	Yes
282	0	0	0	0.072	-0.006	Male	Young	Yes
283	0	0	0	-0.007	0.04	Male	Adult	Yes
284	0	0	0	0.105	0.001	Male	Adult	No
285	1	500	1	0.193	0.118	Male	Adult	Yes
286	1	11	0	0.102	0.292	Female	Adult	No
287	1	1	0	0.105	0.195	Female	Adult	No
288	1	540	1	0.119	0.119	Male	Adult	Yes
289	0	0	0	0.088	0.673	Female	Adult	Yes
290	0	0	0	0.047	-0.055	Female	Adult	Yes
291	1	14000	1	1.004	0.725	Female	Adult	No
292	1	13	1	0.353	0.477	Male	Adult	No
293	1	990	1	0.449	0.215	Male	Adult	No
294	1	640	0	0.108	0.254	Male	Adult	No
295	1	4	0	0.073	0.099	Male	Adult	Yes
296	0	0	0	0.069	0.266	Male	Adult	No
297	1	74	1	0.503	0.111	Female	Adult	Yes
298	0	0	1	0.113	0.116	Female	Adult	No
299	0	0	0	0.101	0.128	Female	Adult	No
300	0	0	0	0.202	0.323	Male	Adult	No
